# Supplementary material for: Functional trait dataset of European groundwater Amphipoda: Niphargidae and Typhlogammaridae
Source: Sci Data. 2024 Feb 10;11:188. doi: 10.1038/s41597-024-03020-w (PMC10858915; doi:10.1038/s41597-024-03020-w)
Supplement: Supplementary file 1 — Supplementary Table 1 [file 41597_2024_3020_MOESM1_ESM.xlsx]

## Sheet: Sheet1
Supplemetary Table 1. An overview of the content of Functional trait dataset of European Groundwater Amphipoda: Niphargidae and Typhlogammaridae: columns, types of values in each column, and explanation of the values.
	Column name	Values	Explanation
Individual and locality metadata	Voucher	Voucher codes from SubBio Database1 voucher system or “NA”	Individual voucher codes as used in SubBio Database. They enable the linkage between surveys, molecular data, morphological data, and storage of the specimen. In some cases, not assigned and entered as “NA”.
	Individual number	Voucher codes, other labels, or numbers	Labels of the specimens measured prior the establishment of the voucher system to preserve the link with older datasets. Specimens from older datasets can have both voucher and individual number, whereas recently measured specimens only have voucher code entered in both columns.
	Storage	Five categories: “SubBioLab collection”, “museum”, “external collection”, “unknown”, “not available”	“SubBioLab collection” for storage of the specimen at Department of Biology, Biotechnical Faculty, University of Ljubljana; “museum”, with the name of the museum, for the storage of the specimen at a museums; “external collection”, when specimen is stored at an external laboratory; “unknown”, for the specimens that have not been found in the SubBioLab collection again after measuring; and “not av…
	Species	Valid taxonomic names	Specimen species’ identity determined based either on morphology or DNA sequences, or both. In the case of undescribed and cryptic species, “sp.” is used.
	MOTU	MOTU names following internal MOTU naming system, or names determined prior Borko et al. (2022)2 or “NA”	Specimen MOTU identity, given only when at least one specimen of the same morphology and from the same locality as the measured specimen was DNA sequenced, or when the measured specimen was DNA sequenced, or special cases as described in Data Records. In other cases, MOTU identity is missing and is entered as “NA”.
	Family	Niphargidae or Typhlogammaridae	Specimen family identity. As the focus of the dataset was on Niphargidae, most individuals belong to Niphargidae, but we also measured representatives of Typhlogammaridae to shown applicability of the functional traits in other subterranean taxa (see Technical Validation).
	Locality name	Locality name or “unknown”	Name of the locality where the specimen was collected or “unknown”.
	Latitude	Coordinates or “NA”	Locality location in WGS84 coordinate system, or “NA” in localities with unknown or unprecise location or unknown localities.
	Longitude
	Locality type	14 locality types	Locality types, classification following SubBio Database1 and/or detailed locality descriptions. Locality types include natural groundwater (cave, spring, interstitial) or epigean freshwater habitats (lake, brook, river, wetland, puddle) or artificial holes and tunnels (well, ditch, borehole, tunnel). We used “imprecise” when locality information was not precise enough, e.g. referring to a city o…
	Locality LT	“yes”, “no”, or “NA”	“yes” if the locality is locus typicus (LT) for species, and “no” when it is not. “NA” in all undescribed species.
	Dinaric	“yes” or “no”	“yes” in localities in the Dinaric region, “no” in localities outside Dinaric region.
	Survey date	Date, month, year, range in years, or “unknown”	The date of survey when the specimen was collected, in the formats DD.MM.YYYY, MM.YYYY, YYYY, range YYYY-YYYY, or “unknown”.
	Legators	Names or “unknown”	Names of the legators of the sample, or “unknown”.
	Measurer	Names	Name of a person who collected morphological data of the individual.
	Sex	“male”, “female”, “male subadult”, “female subadult”, “juvenile” or “NA”	Sex of the specimen, or developmental stage, or “NA” where missing.
Morphological trait data	Continuous morphological data	Continuous numeric data or “NA” or empty	25 numeric columns containing morphometric data for functional traits, measured as shown in Fig. 1 and Fišer et al. (2009)3, and additionally, egg diameter where relevant. All values are given in millimeters. “NA” where missing, or empty in the case of egg diameter. Measurements are given in millimeters.
	Discrete morphological data	Discrete numeric data or empty	One column with discrete numeric data: number of eggs in marsupium of ovigerous females. Empty where missing.
	Categorical morphological data	0, 1, or “NA”	One column: presence or absence of spines, where 0 = absence of spines, 1 = presence of spines, “NA” unknown.
Molecular data	COI sequence	GenBank accession number or “NA”	GenBank accession number for the COI sequence of the specimen, or “NA” where missing.
Other	Remarks	Different remarks	Remarks related to metadata, measurements, or phylogeny, important for the usage of the dataset.
References
1	SubBioDB. Subterranean Fauna Database. Research group for speleobiology, Biotechnical faculty, University of Ljubljana. https://db.subbio.net/ (2023).
2	Borko, Š., Altermatt, F., Zagmajster, M. & Fišer, C. A hotspot of groundwater amphipod diversity on a crossroad of evolutionary radiations. Divers. Distrib. 1–13 (2022) doi:10.1111/ddi.13500.
3	Fišer, C., Trontelj, P., Luštrik, R. & Sket, B. Toward a unified taxonomy of Niphargus (Crustacea: Amphipoda): a review of morphological variability. Zootaxa 2061, 1–22 (2009).
